# Supplementary material for: Spatiotemporal differentiation of Plasmodium vivax populations in the western Greater Mekong Subregion using a 22-SNP barcode
Source: PLoS Negl Trop Dis. 2026 Jun 29;20(6):e0014472. doi: 10.1371/journal.pntd.0014472 (PMC13340800; doi:10.1371/journal.pntd.0014472)
Supplement: S1 Dataset — The top panel shows the assays number along with its corresponding reference (REF.) or alternate allele (ALT.) and chromosome (Chr.) position. The reference allele is indicated in white, while the alternate allele is shown in golden. Polygenomic genotypes containing both alleles are labeled N and highlighted in blue, and missing SNPs are marked with X and displayed in red. (XLSX) [file pntd.0014472.s008.xlsx]

## Sheet: Sheet1
Table S3 Barcodes for the 210 clinical P. vivax isolates from the western GMS. The top panel shows the assays number along with its corresponding reference (REF.) or alternate allele (ALT.) and chromosome (Chr.) position. The reference allele is indicated in white, while the alternate allele is shown in golden. Polygenomic genotypes containing both alleles are labeled N and highlighted in blue, a…
Populations	Assay	1	2	3	4	5	6	7	8	9	10	11	12	13	14	15	16	17	18	19	20	21	22	23	24	25	26	27	28	29	30	31	32	33	34	35	36
	REf	T	C	A	C	C	A	T	T	G	C	C	G	T	C	G	C	G	A	G	G	T	A	G	G	C	G	C	T	G	G	T	T	G	G	G	G
	ALT	C	T	G	T	T	G	C	C	C	T	A	A	C	T	T	A	A	T	C	C	A	T	T	C	T	C	G	A	A	A	C	C	C	T	C	A
	Chr.	1	2	2	4	5	5	5	5	6	6	7	8	9	9	10	10	10	11	12	12	12	12	12	13	13	13	13	13	13	13	14	14	14	14	14	14
BMB2018	BMB2018_1	X	C	A	T	C	G	N	C	C	C	C	A	C	C	G	C	G	A	G	G	T	A	G	G	N	G	G	T	A	G	T	T	G	G	G	G
BMB2018	BMB2018_2	T	C	A	T	T	G	N	C	C	C	A	A	T	C	G	C	A	A	G	G	T	A	G	C	C	G	C	T	A	G	T	T	C	G	G	G
BMB2018	BMB2018_3	T	C	A	T	T	G	X	T	G	C	C	G	T	T	T	C	A	A	G	G	T	A	G	G	C	G	C	T	G	G	T	T	C	G	G	G
BMB2018	BMB2018_4	T	C	A	C	C	G	X	C	C	C	C	G	C	T	G	C	A	A	C	G	T	A	G	G	C	G	G	T	A	G	T	T	G	G	G	G
BMB2018	BMB2018_5	T	C	A	C	T	G	X	T	G	C	C	G	C	C	G	C	A	X	C	G	T	A	G	G	C	G	C	T	A	A	T	C	G	G	G	G
BMB2018	BMB2018_6	T	C	A	N	T	G	X	C	G	C	C	A	C	T	G	C	A	A	C	G	T	A	G	G	N	G	C	T	G	A	T	T	G	G	G	G
BMB2018	BMB2018_7	X	X	X	X	T	X	X	N	X	X	X	G	C	C	G	X	N	X	X	X	T	X	X	X	C	G	C	X	A	A	T	T	N	X	X	X
BMB2018	BMB2018_8	T	C	A	N	N	N	N	T	G	C	C	A	C	C	G	C	A	A	N	G	T	N	G	G	C	N	N	T	A	A	T	N	C	G	G	G
BMB2018	BMB2018_9	T	C	A	C	T	G	N	T	C	C	A	A	C	T	G	C	A	A	C	G	T	T	G	G	C	C	C	T	G	G	T	T	C	G	G	G
BMB2018	BMB2018_10	T	C	A	T	T	G	N	C	C	C	C	A	C	T	G	C	G	A	C	G	T	A	G	G	C	G	G	T	G	A	T	C	C	G	G	G
BMB2018	BMB2018_11	T	C	A	C	T	G	X	C	C	C	C	A	T	C	G	C	A	A	C	G	T	A	G	G	C	G	C	T	A	G	T	T	G	G	G	G
BMB2018	BMB2018_12	T	C	A	N	C	G	X	N	C	C	C	A	C	C	G	C	A	A	G	G	T	A	G	G	C	G	C	T	A	G	T	T	N	G	G	G
BMB2018	BMB2018_13	T	C	A	T	C	G	X	C	G	C	C	A	C	T	G	C	G	A	C	G	T	A	G	G	C	G	C	T	G	A	T	C	C	G	G	G
BMB2018	BMB2018_14	X	C	A	T	C	G	N	C	C	C	C	A	C	C	G	C	G	A	G	G	T	A	G	G	N	G	G	T	A	G	T	T	G	G	G	G
BMB2018	BMB2018_15	T	C	A	C	C	G	X	T	G	C	C	G	C	T	G	C	N	A	G	G	T	A	G	G	C	G	C	T	G	G	T	T	C	G	G	G
BMB2018	BMB2018_16	T	C	A	C	T	G	X	T	G	C	C	A	C	C	G	C	A	A	C	G	X	A	G	G	C	C	C	T	G	G	T	T	N	G	G	G
BMB2018	BMB2018_17	T	C	A	C	C	G	X	T	C	C	C	A	C	C	G	C	A	A	G	G	T	A	G	C	C	G	C	T	A	G	T	C	G	G	G	G
BMB2018	BMB2018_18	T	C	A	C	C	G	X	N	G	C	A	G	C	T	G	C	A	A	C	G	T	A	G	G	C	G	C	T	G	G	T	T	C	G	G	G
BMB2018	BMB2018_19	T	C	A	C	C	G	X	T	G	C	A	A	C	C	G	C	A	A	G	G	X	A	G	G	C	G	C	T	G	G	T	T	G	G	G	G
BMB2018	BMB2018_20	T	C	A	T	N	G	X	C	G	C	C	A	C	C	G	C	N	A	C	G	T	A	G	G	C	G	C	T	A	G	T	T	G	G	G	G
BMB2018	BMB2018_21	T	C	A	C	T	G	N	T	G	C	C	A	C	C	G	C	A	A	C	G	T	A	G	G	C	C	C	T	A	G	T	C	C	G	G	G
BMB2018	BMB2018_22	T	C	A	C	T	G	N	C	C	C	C	A	C	C	G	C	A	A	C	G	T	A	G	G	C	G	G	T	G	G	T	T	G	G	G	G
BMB2018	BMB2018_23	T	C	A	T	T	G	X	C	C	C	C	A	C	C	G	C	A	A	C	G	X	A	G	G	C	G	C	T	G	G	T	T	N	G	G	G
BMB2018	BMB2018_24	T	C	A	T	T	G	N	T	C	C	C	A	C	C	G	C	A	A	C	G	T	A	G	G	C	G	C	T	G	G	T	T	C	G	G	G
BMB2018	BMB2018_25	T	C	A	C	C	G	X	T	G	C	C	A	C	N	G	C	A	A	C	G	X	A	X	G	C	G	C	T	A	A	T	T	N	G	G	G
BMB2018	BMB2018_26	T	C	A	T	T	G	X	C	C	C	C	A	C	C	G	C	A	A	G	G	X	A	G	G	C	G	G	T	G	G	T	C	C	G	G	G
BMB2018	BMB2018_27	T	C	A	C	C	G	N	C	C	C	C	A	C	C	G	C	A	A	C	G	X	T	G	G	C	G	C	T	G	G	T	T	G	G	G	G
BMB2018	BMB2018_28	T	C	A	T	T	G	N	T	C	C	C	A	C	T	G	C	A	A	C	G	T	A	G	G	C	G	C	T	G	G	T	C	G	G	G	G
BMB2018	BMB2018_29	T	C	A	T	C	G	X	C	G	C	A	A	C	C	G	C	A	A	C	G	T	A	G	G	C	G	C	T	G	G	T	C	C	G	G	G
BMB2018	BMB2018_30	T	C	A	T	T	G	X	T	C	C	C	G	C	C	G	C	A	A	C	G	T	A	G	G	X	C	C	T	G	G	T	T	N	G	G	G
BMB2018	BMB2018_31	T	C	A	T	N	G	N	C	N	C	A	A	C	N	G	C	A	A	C	G	T	A	G	G	C	G	G	T	G	G	T	T	C	G	G	G
BMB2018	BMB2018_32	T	C	A	C	T	G	X	T	G	C	C	G	C	C	G	C	X	A	C	G	X	A	G	G	C	C	C	T	A	A	T	C	C	G	G	G
BMB2018	BMB2018_33	T	C	A	T	C	G	N	T	C	C	A	A	C	C	G	C	A	A	N	G	T	N	G	G	C	G	C	T	N	A	T	N	N	G	G	G
BMB2018	BMB2018_34	T	C	A	T	C	G	X	T	G	C	C	G	T	C	G	C	A	A	G	G	T	A	G	G	C	C	C	T	G	G	T	T	C	G	G	G
BMB2018	BMB2018_35	T	C	A	T	C	G	N	C	C	C	C	A	C	T	G	C	A	A	C	G	T	A	G	G	C	G	C	T	G	G	T	T	N	G	G	G
BMB2018	BMB2018_36	T	C	A	T	C	G	N	C	C	C	C	A	C	T	G	C	A	A	C	G	T	A	G	G	C	G	C	T	A	G	T	C	C	G	G	G
BMB2018	BMB2018_37	T	C	A	N	T	G	X	C	G	C	C	G	C	C	G	C	A	A	G	G	T	A	G	G	C	G	G	T	G	G	T	T	N	G	G	G
BMB2018	BMB2018_38	T	C	A	T	C	G	X	C	G	C	A	A	C	T	G	C	A	A	C	G	X	A	G	G	C	G	C	T	G	G	T	C	N	G	G	G
BMB2018	BMB2018_39	T	C	A	T	N	G	N	T	N	C	N	A	C	N	G	C	A	A	C	G	X	T	G	G	C	G	C	T	N	G	T	N	N	G	G	G
BMB2018	BMB2018_40	T	C	A	C	C	G	X	C	C	C	C	A	C	T	G	C	A	A	G	G	T	A	G	G	C	G	C	T	G	A	T	C	C	G	G	G
BMB2018	BMB2018_41	T	C	A	C	C	G	X	C	G	C	C	A	C	N	G	C	A	A	C	N	T	A	G	C	C	G	C	T	G	G	T	T	N	G	G	G
BMB2018	BMB2018_42	T	C	A	N	N	G	X	N	G	C	C	N	C	C	G	C	A	A	C	G	X	A	G	G	C	G	C	T	G	A	T	T	N	G	G	G
BMB2018	BMB2018_43	T	C	A	N	C	G	N	T	C	C	C	A	C	T	G	C	N	A	G	G	T	A	G	G	C	G	N	T	G	G	C	T	G	G	G	G
BMB2018	BMB2018_44	T	C	A	T	C	G	X	T	C	C	C	A	C	C	G	C	G	A	C	G	T	A	G	G	C	G	G	T	G	A	T	T	G	G	G	G
BMB2018	BMB2018_45	T	C	A	C	T	G	N	T	G	C	C	A	C	C	G	C	A	A	G	G	X	A	G	G	C	G	G	T	G	G	T	T	N	G	G	G
BMB2018	BMB2018_46	T	C	A	T	C	G	X	C	C	C	C	G	C	T	G	C	A	A	C	G	X	A	G	G	C	G	C	T	G	A	T	T	N	G	G	G
BMB2018	BMB2018_47	X	C	G	T	C	G	X	T	G	C	C	G	C	C	G	C	A	A	C	G	T	A	G	G	C	G	C	T	G	G	T	T	G	G	G	G
BMB2018	BMB2018_48	T	C	A	T	C	G	N	C	C	C	C	A	C	C	G	C	A	A	C	G	T	A	G	G	C	C	G	T	A	G	T	T	G	G	G	G
BMB2018	BMB2018_49	T	C	A	T	C	G	X	T	C	C	C	A	C	C	G	C	A	A	G	G	X	A	G	G	C	G	C	T	G	A	T	T	G	G	G	G
BMB2018	BMB2018_50	X	C	A	T	C	G	X	T	N	C	C	N	C	C	G	X	A	X	G	N	X	A	G	G	N	G	C	T	G	A	T	N	N	G	G	G
TMB2018	TMB2018_1	T	C	A	C	T	G	X	T	G	C	A	G	C	T	G	C	A	A	G	G	T	X	G	G	X	G	C	T	G	A	T	C	C	G	X	G
TMB2018	TMB2018_2	X	C	A	C	T	N	X	N	G	N	N	A	C	T	G	C	A	X	G	G	T	T	X	X	X	G	X	T	G	A	T	C	N	G	X	G
TMB2018	TMB2018_3	T	C	A	T	C	G	N	T	C	C	A	G	T	C	G	C	A	A	G	G	T	A	G	C	C	G	C	T	G	G	T	C	C	G	G	G
TMB2018	TMB2018_4	T	C	A	C	T	G	X	C	C	T	A	G	C	C	T	C	G	A	C	G	X	A	G	G	C	C	G	T	A	G	T	T	N	G	G	G
TMB2018	TMB2018_5	T	C	A	C	T	G	X	C	C	T	A	G	C	C	T	C	G	A	C	G	T	A	G	G	C	C	G	T	A	G	T	T	G	G	G	G
TMB2018	TMB2018_6	T	C	A	C	T	G	X	C	C	T	A	G	C	C	T	C	G	A	C	G	T	A	G	G	C	C	G	T	A	G	T	T	N	G	G	G
TMB2018	TMB2018_7	T	C	A	C	T	G	X	C	C	T	A	G	T	C	T	C	G	A	C	G	X	A	G	G	C	C	G	T	A	G	T	T	G	G	G	G
TMB2018	TMB2018_8	X	X	X	X	X	X	X	N	X	X	X	X	C	C	X	X	G	A	X	X	X	X	X	X	X	X	C	T	X	A	X	T	N	X	X	X
TMB2018	TMB2018_9	X	X	X	X	X	X	X	N	X	X	X	X	C	C	X	X	N	A	X	X	X	X	X	X	X	X	C	X	X	A	X	X	N	X	X	X
TMB2018	TMB2018_10	T	C	A	N	T	G	N	C	G	C	C	G	C	C	G	C	A	A	G	G	T	T	G	N	C	N	G	A	G	A	T	C	N	G	G	G
TMB2018	TMB2018_11	X	C	A	C	T	G	N	C	G	C	A	G	C	C	G	C	A	A	C	G	X	T	G	G	C	G	C	T	A	G	T	T	C	G	G	G
TMB2018	TMB2018_12	T	C	A	C	T	G	N	C	G	C	A	A	C	C	G	C	A	A	G	G	T	T	G	G	C	G	G	A	G	A	T	C	N	G	G	G
TMB2018	TMB2018_13	T	C	A	C	T	G	N	C	G	C	C	A	C	C	G	C	A	A	C	G	T	T	G	G	C	G	C	T	A	G	T	C	C	G	G	G
TMB2018	TMB2018_14	T	C	A	C	C	G	N	C	C	C	C	A	C	C	G	C	A	A	C	G	X	T	G	G	T	G	C	T	G	G	T	C	C	G	G	G
TMB2018	TMB2018_15	T	C	A	C	T	G	N	C	G	C	C	G	C	C	G	C	A	A	C	G	X	T	G	C	C	G	G	T	A	G	T	T	C	G	G	G
TMB2018	TMB2018_16	T	C	A	C	T	G	N	N	G	C	N	N	C	T	G	C	A	A	G	G	X	A	G	C	C	G	G	T	G	A	T	C	C	G	G	G
TMB2018	TMB2018_17	T	C	A	C	T	G	N	C	G	C	A	A	T	C	G	C	A	A	G	G	X	T	G	G	C	G	C	T	A	G	T	C	N	G	G	G
TMB2018	TMB2018_18	X	X	A	X	T	X	X	T	X	X	X	G	X	X	X	C	X	A	X	X	X	X	X	X	X	G	C	X	X	A	T	C	N	X	X	G
TMB2018	TMB2018_19	T	C	A	C	T	G	N	C	C	T	A	G	X	C	T	C	G	A	C	G	X	A	G	G	C	C	G	T	A	G	T	T	N	G	G	G
CMB2015	CMB2015_1	T	C	A	T	T	G	N	T	C	C	A	A	C	C	G	C	A	A	G	C	T	A	G	G	C	G	C	T	G	G	T	C	C	G	G	G
CMB2015	CMB2015_2	X	C	A	T	T	G	N	C	C	T	C	A	C	T	T	C	G	A	C	G	T	A	G	G	C	C	G	T	A	G	T	T	G	G	G	G
CMB2015	CMB2015_3	X	C	A	T	T	G	N	C	C	T	C	A	T	C	G	C	G	A	C	G	T	A	G	G	C	C	G	T	A	G	T	T	G	G	G	G
CMB2015	CMB2015_4	X	C	A	T	T	G	N	C	C	T	C	A	C	T	T	C	G	A	C	G	T	A	G	G	C	C	G	T	A	G	T	T	G	G	G	G
CMB2015	CMB2015_5	X	C	A	T	T	G	X	C	C	T	C	A	C	T	T	C	G	A	C	G	T	A	G	G	C	C	G	T	A	G	T	T	G	G	G	G
CMB2015	CMB2015_6	X	C	A	T	T	G	N	C	C	T	C	A	C	C	T	C	G	A	C	C	T	A	G	G	C	C	G	T	A	G	T	T	G	G	G	G
CMB2015	CMB2015_7	T	C	A	C	C	G	X	T	C	C	C	G	C	T	G	C	A	A	C	C	T	A	G	G	C	G	C	T	A	G	T	T	G	G	G	G
CMB2015	CMB2015_8	T	C	A	C	T	G	N	C	C	T	A	A	C	T	G	C	A	A	C	G	T	A	G	G	C	C	C	T	A	G	T	C	C	G	G	G
CMB2015	CMB2015_9	T	C	A	T	C	A	C	C	C	T	C	A	C	T	T	C	A	A	C	G	T	A	G	G	C	C	G	T	G	G	T	T	G	G	G	G
CMB2015	CMB2015_10	T	C	A	C	C	G	N	T	C	C	C	A	T	C	T	C	G	A	C	G	T	T	G	G	C	C	C	T	A	G	T	T	C	G	G	G
CMB2015	CMB2015_11	T	C	A	T	C	A	N	C	C	T	C	A	C	T	T	C	A	A	C	G	T	A	G	G	C	C	G	T	G	G	T	T	G	G	G	G
CMB2015	CMB2015_12	X	X	X	X	X	X	X	X	X	X	X	X	X	X	X	X	X	X	X	X	T	X	X	X	X	X	X	X	X	X	X	X	X	X	X	X
CMB2015	CMB2015_13	X	C	A	T	T	G	N	C	C	T	C	A	C	T	T	C	G	A	C	G	X	A	G	G	C	C	G	T	A	G	T	T	G	G	G	G
CMB2015	CMB2015_14	X	C	A	T	T	G	X	C	C	T	C	A	C	T	T	C	G	A	C	G	T	A	G	G	C	C	G	T	A	G	T	T	G	G	G	G
CMB2015	CMB2015_15	T	C	A	T	T	G	N	C	G	T	C	G	C	C	G	C	G	A	G	G	T	T	G	G	C	G	C	T	N	G	T	N	C	G	G	G
CMB2015	CMB2015_16	T	C	A	T	T	G	N	T	G	C	A	A	C	C	G	C	A	A	C	G	T	A	G	G	C	G	G	T	A	G	T	C	C	G	G	G
CMB2015	CMB2015_17	T	C	A	N	T	G	N	N	C	N	C	A	C	T	N	C	G	A	N	G	T	N	G	G	C	C	G	T	A	G	T	N	N	G	G	G
CMB2015	CMB2015_18	X	C	A	T	T	G	X	C	C	T	C	A	C	T	T	C	G	A	C	G	X	A	G	G	C	C	G	T	A	G	T	T	G	G	G	G
CMB2015	CMB2015_19	T	C	A	T	C	A	N	C	C	C	C	A	C	T	G	C	A	A	C	G	T	A	G	G	C	C	G	T	G	G	T	T	G	G	G	G
CMB2015	CMB2015_20	T	C	A	T	T	G	N	T	C	C	A	G	C	T	G	C	N	A	C	G	T	N	G	G	C	G	G	T	A	G	T	C	N	G	G	G
CMB2015	CMB2015_21	T	C	A	C	T	G	N	T	C	C	C	A	C	T	G	C	G	A	G	G	T	T	G	G	C	C	G	T	A	G	T	C	C	G	G	G
CMB2015	CMB2015_22	T	C	A	T	T	G	X	T	C	C	A	A	C	C	G	C	A	A	G	C	T	A	G	G	C	G	C	T	G	G	T	C	C	G	G	G
CMB2015	CMB2015_23	T	C	A	T	C	A	N	C	C	T	C	A	C	T	T	C	A	A	C	G	T	A	G	G	C	C	G	T	G	G	T	T	G	G	G	G
CMB2015	CMB2015_24	T	C	A	T	C	A	X	C	C	C	C	A	C	T	G	C	A	A	C	G	T	A	G	G	C	C	G	T	G	G	T	T	G	G	G	G
CMB2015	CMB2015_25	T	C	A	C	T	G	N	C	C	T	C	A	C	T	T	C	G	A	C	G	T	A	G	G	C	C	G	T	G	G	T	T	G	G	G	G
CMB2015	CMB2015_26	X	C	A	T	T	G	N	C	C	T	C	A	C	T	T	C	G	A	C	G	T	A	G	G	C	C	G	T	A	G	T	T	G	G	G	G
CMB2015	CMB2015_27	X	C	A	C	C	G	X	T	C	C	C	A	T	C	T	C	G	A	C	G	T	A	G	G	C	G	C	T	A	G	T	C	C	G	G	G
CMB2015	CMB2015_28	T	C	A	T	T	G	X	C	C	T	C	A	C	T	T	C	G	A	C	G	T	A	G	G	C	C	G	T	A	G	T	T	G	G	G	G
CMB2015	CMB2015_29	T	C	A	C	T	G	N	C	C	T	C	A	C	T	T	C	G	A	C	G	X	A	G	G	C	G	G	T	A	G	T	T	G	G	G	G
CMB2015	CMB2015_30	X	C	A	T	T	G	X	C	C	T	C	A	C	T	T	C	G	A	C	G	X	A	G	G	C	C	G	T	A	G	T	T	G	G	G	G
CMB2015	CMB2015_31	X	C	A	C	C	G	X	T	C	C	C	A	C	C	G	C	A	A	C	G	T	A	G	G	C	G	C	T	A	G	T	C	C	G	G	G
CMB2015	CMB2015_32	X	C	A	T	T	G	X	C	C	T	C	A	C	T	T	C	G	A	C	N	T	A	G	G	C	C	G	T	A	G	T	T	C	G	G	G
CMB2015	CMB2015_33	T	C	A	T	T	G	N	C	C	T	C	A	C	T	G	C	G	A	C	G	T	A	G	G	C	G	G	T	A	G	T	C	C	G	G	G
CMB2015	CMB2015_34	T	C	A	C	T	G	X	C	C	C	C	A	C	C	T	C	G	A	C	G	T	A	G	G	C	G	C	T	G	G	T	T	C	G	G	G
CMB2015	CMB2015_35	X	C	A	T	T	G	N	C	G	C	A	A	C	T	G	C	G	A	C	G	T	A	G	G	C	C	C	T	A	G	T	C	C	G	G	G
CMB2015	CMB2015_36	T	C	A	C	T	N	N	C	G	C	C	A	C	C	G	C	A	A	C	G	T	A	G	G	C	N	C	T	G	G	T	C	C	G	G	G
CMB2015	CMB2015_37	T	C	A	C	T	G	N	C	C	N	C	A	C	N	T	C	G	A	C	G	T	A	G	G	C	N	N	T	G	G	T	T	N	G	G	G
CMB2015	CMB2015_38	X	X	X	X	X	X	X	N	X	X	X	X	X	C	X	X	N	A	X	X	X	X	X	X	X	X	C	X	X	A	X	X	N	X	X	X
CMB2015	CMB2015_39	T	C	A	T	T	G	N	T	C	C	C	A	C	N	G	C	N	A	C	N	X	N	G	G	C	G	N	T	G	G	T	N	N	G	G	G
CMB2015	CMB2015_40	X	C	A	T	T	G	X	C	C	T	C	A	C	C	T	C	G	A	C	C	T	A	G	G	C	C	G	T	A	G	T	T	G	G	G	G
CMB2015	CMB2015_41	X	C	A	T	T	G	N	C	C	C	C	A	C	T	G	C	A	A	C	G	T	T	G	G	C	C	G	T	A	G	T	T	G	G	G	G
CMB2015	CMB2015_42	X	C	A	T	T	G	X	C	C	T	C	A	C	T	T	C	G	A	C	G	X	A	G	G	C	C	G	T	A	G	T	T	G	G	G	G
CMB2015	CMB2015_43	T	C	A	T	T	G	N	T	C	C	A	A	C	C	G	C	A	A	C	G	T	T	G	G	C	G	G	T	A	G	T	C	C	G	G	G
CMB2015	CMB2015_44	X	C	A	T	T	G	X	C	C	T	C	A	C	T	T	C	G	A	C	G	T	A	G	G	C	C	G	T	A	G	T	T	G	G	G	G
CMB2015	CMB2015_45	X	C	A	T	T	G	N	C	C	N	C	A	C	N	T	C	N	A	C	G	X	N	G	G	C	C	G	T	N	G	T	T	C	G	G	G
CMB2015	CMB2015_46	T	C	A	C	C	G	N	T	C	C	C	A	T	C	T	C	G	A	C	G	T	T	G	G	C	C	C	T	A	G	T	T	C	G	G	G
CMB2015	CMB2015_47	T	C	A	C	C	G	N	T	C	C	C	A	T	C	T	C	G	A	C	G	X	T	G	G	C	C	C	T	A	G	T	T	C	G	G	G
CMB2015	CMB2015_48	T	C	A	T	C	A	N	C	C	T	C	A	C	T	T	C	A	A	C	G	X	A	G	G	C	C	G	T	G	G	T	T	G	G	G	G
CMB2015	CMB2015_49	T	C	A	T	C	A	X	C	C	T	C	A	C	T	T	C	A	A	C	G	X	A	G	G	C	C	G	T	G	G	T	T	G	G	G	G
CMB2015	CMB2015_50	T	C	A	N	T	G	N	T	G	C	A	A	C	N	G	C	N	A	C	G	T	N	G	G	C	G	G	T	A	G	T	C	C	G	G	G
CMB2015	CMB2015_51	X	C	A	T	T	G	N	C	C	T	C	A	T	C	G	C	G	A	C	G	T	A	G	G	C	C	G	T	A	G	T	T	G	G	G	G
TMB2011	TMB2011_1	T	C	A	T	C	G	X	C	G	C	C	A	T	C	G	C	A	A	G	G	T	A	G	G	C	G	C	T	G	G	T	C	C	G	G	G
TMB2011	TMB2011_2	T	C	A	C	T	G	N	T	G	C	A	A	T	C	G	C	A	A	G	G	X	A	G	G	C	G	C	T	G	A	T	C	C	G	G	G
TMB2011	TMB2011_3	X	C	X	X	C	G	N	T	G	C	X	A	X	X	G	C	A	A	X	C	X	T	X	G	X	G	C	T	X	A	T	C	N	X	G	G
TMB2011	TMB2011_4	T	C	A	T	T	G	X	T	G	C	A	A	C	T	G	C	A	A	G	G	X	A	G	G	C	G	G	T	G	A	T	C	C	G	G	G
TMB2011	TMB2011_5	X	C	A	N	T	N	N	T	G	C	A	G	T	C	G	C	A	A	N	G	T	T	G	C	C	N	C	T	G	A	T	C	C	G	G	G
TMB2011	TMB2011_6	T	C	A	T	T	G	N	C	G	C	A	G	T	C	G	C	A	A	C	G	X	T	G	C	C	G	C	T	G	X	T	T	C	G	G	G
TMB2011	TMB2011_7	T	C	A	C	T	G	N	T	G	C	A	G	C	C	G	C	A	A	G	G	T	T	G	C	C	G	G	T	A	A	T	C	C	G	G	G
TMB2011	TMB2011_8	T	C	A	T	T	G	N	T	G	C	C	G	T	C	G	C	A	A	C	G	T	T	G	C	C	G	C	T	G	A	T	C	C	G	G	G
TMB2011	TMB2011_9	X	C	A	C	T	G	N	T	G	C	A	A	T	C	G	C	A	A	G	G	X	A	G	C	C	G	C	T	A	G	T	C	C	G	G	G
TMB2011	TMB2011_10	T	C	A	C	T	G	N	T	G	C	A	A	C	C	G	C	A	A	G	G	T	T	G	G	C	G	C	T	G	A	T	C	C	G	G	G
TMB2011	TMB2011_11	T	C	A	C	C	G	N	T	G	C	A	G	C	C	G	C	A	A	G	G	T	T	G	G	N	C	C	T	G	A	T	C	C	G	G	G
TMB2011	TMB2011_12	T	C	A	C	T	G	N	T	G	C	A	G	C	C	G	C	G	A	C	G	T	T	G	C	C	C	C	T	G	G	T	C	C	G	G	G
TMB2011	TMB2011_13	T	C	A	C	T	G	N	N	G	C	N	A	C	C	G	C	A	A	G	G	T	N	G	C	C	G	C	T	G	G	T	N	C	G	G	G
TMB2011	TMB2011_14	T	C	A	C	T	A	N	T	G	C	A	A	C	C	T	C	A	A	C	G	T	A	G	G	C	G	C	T	A	A	T	C	C	G	G	G
TMB2011	TMB2011_15	T	C	A	C	T	G	N	T	G	C	C	G	C	C	G	C	A	A	G	G	T	T	G	G	N	G	C	T	G	G	T	C	C	G	G	G
TMB2011	TMB2011_16	T	C	A	T	T	G	X	T	G	C	A	G	C	C	G	C	A	N	C	G	T	T	G	C	C	G	C	T	G	A	T	C	C	G	G	G
TMB2011	TMB2011_17	T	C	A	C	T	G	N	C	G	C	A	A	C	C	G	C	G	A	G	G	T	T	G	C	C	G	C	T	G	G	T	C	C	G	G	G
TMB2011	TMB2011_18	T	C	A	C	C	G	N	T	G	C	C	A	C	C	G	C	G	A	C	G	X	A	G	G	C	G	C	T	G	G	T	T	C	G	G	G
TMB2011	TMB2011_19	T	C	A	C	T	G	N	C	G	C	A	A	C	C	G	C	A	A	C	G	T	A	G	G	C	G	C	T	G	A	T	C	C	G	G	G
TMB2011	TMB2011_20	X	C	A	C	T	G	X	T	G	C	A	A	T	C	G	C	A	A	G	G	X	T	G	G	C	G	C	T	G	A	T	C	C	G	G	G
TMB2011	TMB2011_21	T	C	A	C	T	A	X	T	C	C	C	A	C	C	G	C	A	A	G	G	T	T	G	G	C	G	C	T	G	A	T	C	C	G	G	G
TMB2011	TMB2011_22	X	C	A	C	X	G	C	T	G	C	X	N	T	T	T	X	X	A	C	G	X	T	G	G	C	C	C	X	G	G	X	C	C	G	G	X
TMB2011	TMB2011_23	T	C	A	T	T	G	X	C	G	C	C	G	C	C	G	C	A	A	C	G	T	N	G	G	N	G	G	T	G	A	T	C	C	G	G	G
TMB2011	TMB2011_24	T	C	A	C	T	G	N	T	G	C	A	A	C	T	G	C	A	A	C	G	T	A	G	G	C	G	C	T	G	A	T	C	C	G	G	G
TMB2011	TMB2011_25	T	C	A	C	C	G	X	T	G	C	C	A	T	C	G	C	A	A	C	C	X	T	G	G	C	G	C	T	G	A	T	C	C	G	G	G
TMB2011	TMB2011_26	T	C	A	C	C	G	N	T	C	C	C	G	T	T	G	C	A	A	G	G	T	T	G	G	C	G	G	T	G	A	T	C	G	G	G	G
TMB2011	TMB2011_27	T	C	A	C	N	G	X	C	G	C	N	G	T	C	G	C	A	A	G	G	T	T	G	N	C	G	C	T	G	A	T	C	C	G	G	G
TMB2011	TMB2011_28	T	C	A	C	T	G	X	C	G	C	A	G	C	C	G	C	G	A	G	G	X	A	G	G	C	G	C	T	G	G	T	C	C	G	G	G
TMB2011	TMB2011_29	T	C	A	C	T	G	X	T	G	C	A	A	N	C	G	C	A	A	G	G	X	T	G	G	C	G	C	T	G	G	T	C	C	G	G	G
TMB2011	TMB2011_30	T	C	A	T	T	G	X	T	G	C	A	A	C	T	G	C	A	A	G	G	T	A	G	G	C	G	G	T	G	A	T	C	C	G	G	G
TMB2011	TMB2011_31	T	C	A	T	T	G	N	C	G	C	A	G	T	C	G	C	A	A	C	G	T	T	G	C	C	G	C	T	G	A	T	T	C	G	G	G
CMB2020	CMB2020_1	X	C	A	C	T	G	X	C	C	T	C	A	C	T	T	C	G	A	C	G	X	A	G	G	C	G	N	T	G	G	T	T	N	G	G	G
CMB2020	CMB2020_2	T	C	A	T	T	G	X	C	C	C	C	A	C	C	T	C	A	A	C	G	X	A	G	G	C	C	G	T	G	G	C	T	G	G	G	G
CMB2020	CMB2020_3	X	C	A	C	T	G	X	C	C	T	C	A	C	T	T	C	G	A	C	G	X	A	G	G	C	G	G	T	G	G	T	T	N	G	G	G
CMB2020	CMB2020_4	T	C	A	T	T	G	N	C	C	C	C	A	C	T	T	C	G	A	C	C	X	A	G	G	C	G	G	T	G	G	T	T	N	G	G	G
CMB2020	CMB2020_5	T	C	A	T	T	G	N	C	C	T	C	A	C	T	T	C	G	A	C	C	T	A	G	G	C	C	G	T	A	G	T	T	G	G	G	G
CMB2020	CMB2020_6	X	C	A	C	T	G	X	C	C	T	C	A	C	T	T	C	G	A	C	G	N	A	G	G	C	G	G	T	G	G	T	T	G	G	G	G
CMB2020	CMB2020_7	X	C	A	C	C	G	X	T	C	C	C	A	T	C	G	C	A	A	C	G	X	A	G	C	C	C	C	T	A	G	T	X	C	G	G	G
CMB2020	CMB2020_8	T	C	A	T	T	G	N	C	C	C	C	A	C	T	G	C	A	A	C	G	T	T	G	G	C	G	G	T	A	G	T	T	G	G	G	G
CMB2020	CMB2020_9	T	C	A	N	T	G	C	C	C	C	C	A	C	T	T	C	G	A	C	C	X	A	G	G	C	N	G	T	G	G	T	T	N	G	G	G
CMB2020	CMB2020_10	T	C	A	T	C	G	N	C	G	C	C	A	C	C	G	C	A	A	C	G	T	A	G	G	C	G	C	T	G	G	T	T	G	G	G	G
CMB2020	CMB2020_11	T	C	A	T	T	G	X	C	C	C	C	A	C	T	T	C	N	X	C	C	X	A	G	G	C	G	N	T	G	G	T	T	N	G	G	G
CMB2020	CMB2020_12	T	C	A	T	T	G	N	C	C	T	C	A	C	C	T	C	G	A	C	G	X	A	G	G	C	G	G	T	A	A	T	T	N	G	G	G
CMB2020	CMB2020_13	X	C	A	T	T	G	N	C	C	T	C	A	C	T	T	C	G	A	C	G	X	A	G	G	C	C	G	T	A	G	T	T	G	G	G	G
CMB2020	CMB2020_14	T	C	A	C	T	G	C	C	C	T	N	A	C	T	T	C	G	A	C	G	X	A	G	G	C	G	G	T	G	X	T	T	N	G	G	G
CMB2020	CMB2020_15	X	C	A	T	T	G	X	C	C	C	C	A	C	T	T	C	A	A	C	G	X	A	G	G	C	G	G	T	G	G	C	T	N	G	G	G
CMB2020	CMB2020_16	X	C	A	T	T	G	X	C	C	T	C	A	C	T	T	C	G	A	C	G	X	A	G	G	C	C	G	T	A	G	T	T	G	G	G	G
CMB2020	CMB2020_17	X	C	A	C	T	G	N	C	C	T	C	A	C	T	T	C	G	A	C	G	X	A	G	G	C	G	G	T	G	G	T	T	N	G	G	G
CMB2020	CMB2020_18	X	C	A	C	T	X	X	C	C	T	C	A	C	T	T	C	G	X	C	G	X	A	G	G	C	G	C	T	G	G	T	T	N	G	G	G
CMB2020	CMB2020_19	X	C	A	T	T	G	X	C	C	T	C	A	C	C	T	C	G	A	C	C	X	A	G	G	C	C	G	T	A	G	T	T	G	G	G	G
CMB2020	CMB2020_20	X	C	A	C	C	G	X	T	C	C	C	A	T	C	G	C	A	A	C	G	X	A	G	C	C	C	C	T	A	G	T	C	C	G	G	G
CMB2020	CMB2020_21	X	C	A	C	T	G	X	C	C	T	C	A	C	T	T	C	G	X	C	G	X	A	G	G	C	G	G	T	G	G	T	T	N	G	G	G
CMB2020	CMB2020_22	T	C	A	T	T	G	N	C	C	T	C	A	C	C	G	C	G	A	C	C	T	T	G	G	C	G	C	T	G	G	T	T	C	G	G	G
CMB2020	CMB2020_23	T	C	A	C	N	G	N	N	C	N	C	A	N	N	N	C	N	A	C	G	T	A	G	N	C	N	N	T	N	G	T	N	N	G	G	G
CMB2020	CMB2020_24	X	C	A	C	T	G	X	C	C	T	C	A	C	T	T	C	G	A	C	G	X	A	G	G	C	G	N	T	G	G	T	T	N	G	G	G
CMB2020	CMB2020_25	T	C	A	T	T	G	X	C	C	C	C	A	C	C	T	C	A	A	C	G	X	A	G	G	C	C	G	T	G	G	C	T	N	G	G	G
CMB2020	CMB2020_26	X	C	A	T	T	G	N	C	C	T	C	A	C	C	T	C	G	X	C	C	X	A	G	G	C	C	N	T	A	G	T	T	N	G	G	G
CMB2020	CMB2020_27	X	C	A	C	C	G	X	T	C	C	C	A	T	C	G	C	A	A	C	G	X	A	G	C	C	C	C	T	A	G	T	C	C	G	G	G
CMB2020	CMB2020_28	X	C	A	C	T	G	N	C	C	T	C	A	C	T	T	C	G	A	C	G	T	A	G	G	C	G	N	T	G	G	T	T	G	G	G	G
CMB2020	CMB2020_29	T	C	A	T	T	G	X	C	C	C	A	A	C	T	G	C	G	A	G	G	N	A	G	G	C	C	C	T	G	G	T	T	G	X	G	G
CMB2020	CMB2020_30	X	C	A	T	T	G	X	C	C	T	C	A	C	T	T	C	G	A	C	G	N	A	G	G	C	C	N	T	A	G	T	T	G	X	G	G
CMB2020	CMB2020_31	T	C	A	T	C	A	X	C	C	T	C	A	C	T	T	C	A	A	C	G	X	A	G	G	C	C	N	T	G	G	T	T	G	G	G	G
CMB2020	CMB2020_32	X	C	A	T	T	G	X	C	C	T	C	A	C	C	T	C	G	A	C	C	T	A	G	G	C	C	N	T	A	G	T	T	G	G	G	G
CMB2020	CMB2020_33	T	C	A	T	C	A	X	C	C	T	C	A	C	T	T	C	A	A	C	G	N	A	G	G	C	C	N	T	G	G	T	T	G	X	G	G
CMB2020	CMB2020_34	X	C	A	C	T	G	X	C	C	T	C	A	X	T	T	C	G	A	C	G	N	A	G	G	C	G	N	T	G	G	T	T	G	G	G	G
CMB2020	CMB2020_35	X	C	A	C	C	G	X	T	C	C	C	A	T	C	G	C	A	A	C	G	X	A	G	C	C	C	C	T	A	G	T	C	X	G	G	G
CMB2020	CMB2020_36	X	C	A	C	T	G	X	C	C	T	C	A	C	T	T	C	G	A	C	G	N	A	G	G	C	G	G	T	G	G	T	T	G	G	G	G
CMB2020	CMB2020_37	T	C	A	T	T	G	X	C	C	T	C	A	C	C	G	C	G	A	C	C	A	T	G	G	C	G	C	T	G	G	T	T	N	X	G	G
CMB2020	CMB2020_38	T	C	A	T	T	G	X	C	C	T	C	A	C	C	T	C	A	A	C	G	T	A	G	G	C	C	G	T	G	G	T	T	G	X	G	G
CMB2020	CMB2020_39	X	X	A	X	T	X	X	C	C	X	X	X	X	C	T	C	G	X	C	C	N	A	G	G	C	C	N	T	A	X	X	X	X	X	X	X
CMB2020	CMB2020_40	T	C	A	T	T	G	X	C	C	T	C	A	C	C	G	C	G	A	C	C	A	T	G	G	C	G	C	T	G	G	T	T	C	G	G	G
CMB2020	CMB2020_41	T	C	A	T	T	G	X	C	C	N	C	A	C	C	G	C	G	A	C	C	N	T	G	G	C	G	C	T	G	G	T	T	N	N	G	G
CMB2020	CMB2020_42	T	C	A	T	T	G	X	C	C	C	C	A	X	C	T	C	G	A	C	N	X	A	G	G	C	G	N	T	A	G	T	T	G	N	G	G
CMB2020	CMB2020_43	T	C	A	T	T	G	X	C	C	C	C	A	C	T	T	C	G	A	C	C	N	A	G	G	C	G	N	T	N	G	T	T	G	N	G	G
CMB2020	CMB2020_44	T	C	A	T	T	G	T	C	C	T	C	A	C	T	T	C	G	A	X	C	N	A	G	G	C	C	N	T	A	G	T	T	G	N	G	G
CMB2020	CMB2020_45	X	C	A	C	T	G	T	C	C	T	C	A	C	T	T	C	G	A	C	G	N	A	G	G	C	G	G	T	G	G	T	T	G	N	G	G
CMB2020	CMB2020_46	X	C	A	T	T	G	T	C	C	T	C	A	C	C	T	C	G	A	C	C	N	A	G	G	C	C	N	T	A	G	T	T	G	N	G	G
CMB2020	CMB2020_47	T	C	A	T	T	G	N	C	C	T	C	A	C	C	T	C	G	A	C	G	T	A	G	G	C	G	G	T	A	A	T	T	G	N	G	G
CMB2020	CMB2020_48	X	N	A	C	T	N	X	C	C	T	C	A	C	T	T	C	G	A	C	G	N	A	G	G	C	G	G	T	G	G	T	T	N	N	G	G
CMB2020	CMB2020_49	X	C	A	C	T	G	X	C	C	T	C	A	C	T	T	C	G	A	C	G	N	A	G	G	C	G	G	T	G	G	T	T	G	N	G	G
CMB2020	CMB2020_50	T	C	A	T	C	A	X	C	C	T	C	A	C	T	T	C	A	A	C	N	N	A	G	G	C	C	N	T	N	G	T	T	G	T	G	G
CMB2020	CMB2020_51	T	C	A	T	C	G	T	C	C	C	C	A	T	C	T	C	G	A	C	G	T	A	G	G	C	C	G	T	A	G	C	T	G	N	G	G
CMB2020	CMB2020_52	X	C	A	C	T	G	N	C	C	T	C	A	C	T	T	C	G	A	C	G	N	A	G	G	C	G	G	T	G	G	T	T	G	G	G	G
CMB2020	CMB2020_53	X	C	A	C	T	G	X	C	C	T	C	A	C	T	T	C	G	A	C	G	N	A	G	G	C	G	N	T	G	G	T	T	G	G	G	G
CMB2020	CMB2020_54	T	C	A	T	T	G	X	C	C	C	C	A	C	T	T	C	G	A	C	C	T	A	G	G	C	G	G	T	G	N	T	T	G	G	X	G
CMB2020	CMB2020_55	X	C	A	C	T	G	X	C	C	T	C	A	C	T	T	C	G	A	C	G	N	A	G	G	C	G	G	T	G	G	T	T	G	G	G	G
CMB2020	CMB2020_56	T	C	A	T	T	G	X	C	C	C	C	A	X	C	T	C	A	N	C	G	N	A	G	G	C	C	N	T	A	N	C	T	G	G	G	G
CMB2020	CMB2020_57	X	X	A	X	T	X	X	C	C	X	X	X	X	C	T	C	G	X	C	C	N	A	G	G	C	C	G	T	A	X	X	X	X	X	X	X
CMB2020	CMB2020_58	X	C	A	C	T	G	X	C	C	T	C	A	C	T	T	C	G	A	C	G	T	A	G	G	C	G	G	T	G	G	T	T	G	G	G	G
CMB2020	CMB2020_59	T	C	A	T	T	G	N	C	C	T	C	A	C	C	G	C	G	A	C	C	N	T	G	G	C	G	C	T	G	G	T	T	C	G	G	G
